# Supplementary material for: CXCL11 production in cerebrospinal fluid distinguishes herpes simplex meningitis from herpes simplex encephalitis
Source: J Neuroinflammation. 2017 Jul 10;14:134. doi: 10.1186/s12974-017-0907-5 (PMC5504603; doi:10.1186/s12974-017-0907-5)
Supplement: Supplementary file 1 — Levels of chemokines and cytokines in serum of HSE and HSM patients and healthy controls. (XLSX 18 kb) [file 12974_2017_907_MOESM1_ESM.xlsx]

## Sheet: Table S1
Table S1. Levels of chemokines and cytokines in serum of HSE and HSM patients and healthy controls
	CSF - Median and Range (pg/ml)															p HSE vs. Control		p HSM vs. Control		p HSE vs. HSM
Cytokine	HSE					HSM					Control
CCL1	56.3	36.6	-	67.44		51.13	36.35	-	66.31		45.77	17.14	-	63.84		0.3913		0.7393		> 0.99
CCL2	41.14	22.67	-	77.07		41.03	11.13	-	56.56		77.86	19.36	-	95.31		> 0.99		0.7924		> 0.99
CCL3	7.195	3.4	-	11.6		7.095	5.84	-	16.94		5.04	2.08	-	9.98		> 0.99		0.861		> 0.99
CCL7	50.5	25.7	-	58.79		39.77	31.47	-	61.95		32.48	7.23	-	59.42		> 0.99		0.896		> 0.99
CCL8	58.21	39.35	-	83.56		41.42	26.91	-	67.41		46.02	10.8	-	65.7		0.2213		> 0.99		0.0801
CCL11	143.3	72.99	-	212.4		99.96	84.39	-	122.9		109.3	48.35	-	167.5		0.6406		> 0.99		0.2956
CCL13	62.58	29.16	-	91.91		73.87	64.44	-	90.63		71.59	3.71	-	76.1		> 0.99		0.6406		> 0.99
CCL15	6731	536.1	-	14685		4008	1073	-	7287		4209	6.39	-	15074		0.6406		> 0.99		0.2956
CCL17	225.1	36.92	-	563.5		95.76	47.49	-	298.9		131.9	70.94	-	249.1		> 0.99		> 0.99		0.4408
CCL19	375.3	65.32	-	682.3		143.8	74.27	-	453.7		248.3	136.2	-	465.3		> 0.99		0.957		0.83
CCL20	12.62	3.67	-	128.3		4.775	3.76	-	11.41		3.85	1.25	-	6.9		0.0262		0.4975		0.475
CCL21	2054	986.7	-	3941		1219	892.6	-	1538		2541	2061	-	3707		0.7053		0.0227		0.2718
CCL22	390.5	235	-	758.7		612.8	356.1	-	893.4		510.1	81.05	-	854.3		> 0.99		0.3702		0.2956
CCL23	368.8	281.3	-	676.8		491.9	170.6	-	677.1		242.6	3.98	-	551.4		0.365		0.1862		> 0.99
CCL24	412.1	73.39	-	908.9		257	89.12	-	636.4		188.8	0	-	407.6		0.3549		> 0.99		> 0.99
CCL25	583.8	287.4	-	931.2		613.6	407.7	-	875.8		440.5	232.4	-	617.7		0.1483		0.1746		> 0.99
CCL26	23.75	10.23	-	28.79		15.34	11.61	-	33.54		14.47	4.06	-	32.56		0.861		> 0.99		0.9693
CCL27	1162	706.3	-	1669		1044	535.3	-	1470		867	2.16	-	979.1		0.0434		0.0637		> 0.99
CX3CL1	244.8	155.7	-	430.2		194.3	139.2	-	354.8		143.9	79.62	-	216.2		0.0417		0.4851		0.6803
CXCL1	209.9	83.24	-	291.3		215.9	199.8	-	246.3		202.3	28.93	-	259.9		> 0.99		0.61		> 0.99
CXCL2	336.4	187.6	-	925.6		359.4	95.42	-	669.8		110	0	-	272.6		0.0273		0.066		> 0.99
CXCL5	913.8	335	-	1363		1015	538	-	1985		346.3	0	-	728.8		0.0737		0.0557		> 0.99
CXCL6	34.77	27.69	-	71.32		47.06	22.4	-	105.6		28.57	5.76	-	40.38		> 0.99		0.1922		0.9414
CXCL8	20.13	8.31	-	35.96		21.41	14.83	-	72.22		17.08	0.78	-	52.84		> 0.99		> 0.99		> 0.99
CXCL9	445.8	117.7	-	561.7		273.1	158.8	-	456.6		177.7	153.6	-	362.1		0.0262		0.4979		0.4755
CXCL10	69.24	42.36	-	164.4		43.13	25.39	-	91.51		43.19	21.37	-	54.19		0.0517		> 0.99		0.0801
CXCL11	402.6	115.1	-	1231		247.2	174.9	-	279.6		151.5	11.19	-	203.7		0.0047		0.1775		0.4408
CXCL12	989.7	390.9	-	1927		1287	940.9	-	1555		357.5	120.8	-	1555		0.7221		0.1093		0.8845
CXCL13	21.38	11.98	-	52.62		23.74	10.73	-	58.26		16.49	1.29	-	21.33		0.3599		0.0933		> 0.99
CXCL16	564.9	295.8	-	762.9		476.2	253	-	670.8		389.9	5.35	-	666.7		0.6724		> 0.99		0.635
GM-CSF	28.56	0	-	35.35		21.9	9.32	-	70.55		18.93	0	-	31.67		0.8363		> 0.99		> 0.99
IFN-γ	3.14	1.58	-	3.99		2.4	1.74	-	3.94		2.22	1.62	-	3.45		> 0.99		> 0.99		> 0.99
IL-1β	20.53	4.71	-	60.08		14.32	10.39	-	28.43		9.66	4.02	-	18.41		0.3702		0.345		> 0.99
IL-2	7.25	1.96	-	8.95		6.01	4	-	9.42		5.01	0.06	-	8.54		0.7217		0.5307		> 0.99
IL-4	12.08	3.94	-	14.74		10.39	7.18	-	13.19		8.38	0	-	11.36		0.246		0.3802		> 0.99
IL-6	19.91	7.74	-	26.21		15.09	10.4	-	25.27		10.6	2.93	-	20.14		0.3		0.5541		> 0.99
IL-10	72.11	24.69	-	109.7		43.3	29.11	-	95.49		37.04	21.11	-	88.9		> 0.99		> 0.99		> 0.99
IL-16	205.2	81.69	-	327.1		191.9	138.1	-	697.3		275.9	49.56	-	546.1		0.8576		> 0.99		> 0.99
MIF	4801	331.3	-	27868		10678	4650	-	29762		1882	0	-	6728		0.7053		0.0227		0.2718
TNF-α	22.52	13.87	-	32.06		20.95	8.69	-	26.61		16.14	1.64	-	22.43		0.1569		0.31		> 0.99
